# Supplementary material for: Identification of Gut Microbiome and Metabolites Associated with Acute Diarrhea in Cats
Source: Microbiol Spectr. 2023 Jul 10;11(4):e00590-23. doi: 10.1128/spectrum.00590-23 (PMC10434016; doi:10.1128/spectrum.00590-23)
Supplement: Supplemental file 1 — Table S1. Download spectrum.00590-23-s0002.xlsx, XLSX file, 0.02 MB [file spectrum.00590-23-s0002.xlsx]

## Sheet: Table S1
Table S1 Clinical registry information of recruited animals
Note	No.	Designator	Name	Breed	Gender	Age Range	Body condition	Stool score	Health status	Frequency of defecation (times/d)	Whether blood in stool	Whether to vomit	Duration of diarrhea (day)	Time of last gastroenteritis (diarrhea, blood in stool, other enteritis, infection, surgery, etc.)	Last dose of antibiotics at time of sampling	Last vaccination at time of sampling	Last deworming at time of sampling	Time of last Dosing history (probiotics, prebiotics, and others)	Last illness (trauma surgery, acute or idiopathic inflammation, etc.)	Whether parasite and virus infection	With or without systemic disease (diabetes, systemic lupus erythematosus, arthritis, or other chronic disease)	Macronutrient profiles of diets (calculated as dry matter)				Region
																						Type	Protein content	Fat content	Carbohydrate content
	1	MCH1	Big Blue	M	Male	C	LN	1	H	1	No	No	NA	None	Never used	Never vaccinated	Never dewormed	None	None	None	None	Commercial food	0.34	0.16	0.28	Eastern China
	2	MCH2	Little Blue	M	Male	C	LN	2	H	1	No	No	NA	None	Never used	Never vaccinated	Never dewormed	None	None	None	None	Commercial food	0.34	0.16	0.28	Eastern China
	3	MCH3	Xiaobiao	M	Female	C	LN	2	H	1	No	No	NA	None	Never used	Never vaccinated	Never dewormed	None	None	None	None	Commercial food	0.34	0.16	0.28	Eastern China
	4	MCH4	Xiaozhe	M	Female	C	LN	3	H	1	No	No	NA	None	Never used	Never vaccinated	Never dewormed	None	None	None	None	Commercial food	0.34	0.16	0.28	Eastern China
	5	MAH1	Cheese	M	Female	A	LN	2	H	1	No	No	NA	6 months ago	Never used	12 months ago	6 months ago	None	None	None	None	Commercial food	0.34	0.16	0.28	Eastern China
	6	MAH2	Puffs	M	Female	A	LN	3	H	1	No	No	NA	6 months ago	Never used	12 months ago	6 months ago	None	None	None	None	Commercial food	0.34	0.16	0.28	Eastern China
	7	MAH3	Sticky Rice	M	Female	A	LN	4	H	1	No	No	NA	6 months ago	at least 1 year ago	12 months ago	6months ago	None	None	None	None	Commercial food	0.34	0.16	0.28	Eastern China
	8	MAH4	Xiao Mei	M	Female	A	LN	2	H	2	No	No	NA	6 months ago	Never used	12 months ago	Never dewormed	None	None	None	None	Commercial food	0.34	0.16	0.28	Eastern China
	9	MEH1	Yuan Bao	M	Male	E	LN	3	H	1	No	No	NA	6 months ago	at least 1 year ago	12 months ago	6 months ago	None	None	None	None	Commercial food	0.36	0.15	0.29	Northeast China
	10	MEH2	Little Thunderbolt	M	Female	E	LN	1	H	1	No	No	NA	6 months ago	at least 1 year ago	12 months ago	7 months ago	None	None	None	None	Commercial food	0.3	0.16	0.31	North China
	11	MEH3	Big Thunder	M	Female	E	LN	3	H	1	No	No	NA	6 months ago	at least 1 year ago	9 months ago	6 months ago	None	None	None	None	Commercial food	0.36	0.15	0.29	North China
	12	MEH4	Tong Tong	M	Male	E	LN	2	H	1	No	No	NA	6 months ago	at least 1 year ago	12 months ago	6 months ago	None	None	None	None	Commercial food	0.3	0.16	0.31	Southern China
	13	BCH1	C02	B	Female	C	LN	2	H	1	No	No	NA	None	Never used	Never vaccinated	Never dewormed	None	None	None	None	Commercial food	0.34	0.16	0.28	Eastern China
	14	BCH2	C03	B	Female	C	LN	4	H	1	No	No	NA	None	Never used	Never vaccinated	Never dewormed	None	None	None	None	Commercial food	0.34	0.16	0.28	Eastern China
	15	BCH3	C07	B	Male	C	LN	3	H	1	No	No	NA	None	Never used	Never vaccinated	Never dewormed	None	None	None	None	Commercial food	0.34	0.16	0.28	Eastern China
	16	BCH4	C13	B	Female	C	LN	1	H	1	No	No	NA	None	Never used	Never vaccinated	Never dewormed	None	None	None	None	Commercial food	0.34	0.16	0.28	Eastern China
	17	BAH1	hemp ball	B	Male	A	OW	2	H	1	No	No	NA	6 months ago	Never used	8 months ago	6 months ago	None	None	None	None	Commercial food	0.34	0.16	0.28	Eastern China
	18	BAH2	Jing fan	B	Male	A	OW	3	H	1	No	No	NA	6 months ago	Never used	12 months ago	6 months ago	None	None	None	None	Commercial food	0.34	0.16	0.28	Eastern China
	19	BAH3	Sticky rice	B	Female	A	OW	2	H	1	No	No	NA	6 months ago	Never used	Never vaccinated	12 months ago	None	None	None	None	Commercial food	0.34	0.16	0.28	Eastern China
	20	BAH4	Wai Wai	B	Female	A	LN	3	H	1	No	No	NA	6 months ago	Never used	12 months ago	6 months ago	None	None	None	None	Commercial food	0.34	0.16	0.28	Eastern China
	21	BEH1	Long Hair	B	Male	E	LN	4	H	1	No	No	NA	6 months ago	at least 1 year ago	12 months ago	12 months ago	None	None	None	None	Commercial food	0.4	0.16	0.24	Eastern China
	22	BEH2	Six One	B	Male	E	OW	1	H	1	No	No	NA	6 months ago	1 years ago	Never vaccinated	Never dewormed	None	None	None	None	Commercial food	0.3	0.16	0.31	Northeast China
	23	BEH3	Big Won Won	B	Male	E	LN	2	H	1	No	No	NA	6 months ago	1 years ago	12 months ago	12 months ago	None	None	None	None	Commercial food	0.36	0.15	0.29	Northeast China
	24	BEH4	Big Eyes	B	Male	E	LN	3	H	1	No	No	NA	6 months ago	1 years ago	12 months ago	12 months ago	None	None	None	None	Commercial food	0.4	0.16	0.24	Southern China
	25	MCD1	Taro Yuan	M	Female	C	LN	5	D	2	No	No	5	Now	Never used	Never vaccinated	Never dewormed	None	None	None	None	Commercial food	0.4	0.15	0.24	Eastern China
	26	MCD2	Taro Dumpling	M	Female	C	LN	7	D	3	No	No	8	Now	Never used	Never vaccinated	Never dewormed	None	None	None	None	Commercial food	0.34	0.16	0.28	Eastern China
	27	MCD3	Big Cheese	M	Female	C	LN	7	D	2	No	No	3	Now	Never used	Never vaccinated	Never dewormed	None	None	None	None	Commercial food	0.4	0.16	0.24	Eastern China
	28	MCD4	Cheese	M	Female	C	LN	6	D	3	No	No	6	Now	Never used	Never vaccinated	Never dewormed	None	None	None	None	Commercial food	0.3	0.16	0.31	Eastern China
	29	MAD1	Steamed Buns	M	Male	A	OW	6	D	1	No	No	6	Now	Never used	12 months ago	6 months ago	None	None	None	None	Commercial food	0.34	0.16	0.28	Eastern China
	30	MAD2	Yuan Yuan	M	Female	A	LN	6	D	2	No	No	5	Now	Never used	Never vaccinated	6 months ago	None	None	None	None	Commercial food	0.3	0.16	0.31	Eastern China
	31	MAD3	Niu Niu	M	Female	A	LN	6	D	1	No	No	7	Now	Never used	10 months ago	Never dewormed	None	None	None	None	Commercial food	0.3	0.16	0.31	Southwest China
	32	MAD4	PuPu	M	Male	A	LN	7	D	1	No	No	9	Now	Never used	12 months ago	7 months ago	None	None	None	None	Commercial food	0.36	0.15	0.29	Southern China
	33	MED1	peanut	M	Male	E	LN	7	D	3	No	No	11	Now	1 years ago	12 months ago	6 months ago	None	None	None	None	Commercial food	0.34	0.16	0.28	Eastern China
	34	MED2	blue fat	M	Male	E	OW	6	D	1	No	No	5	Now	at least 1 year ago	12 months ago	9 months ago	None	None	None	None	Commercial food	0.36	0.15	0.29	Northeast China
	35	MED3	Ball 1	M	Female	E	LN	5	D	2	No	No	8	Now	at least 1 year ago	12 months ago	Never dewormed	None	None	None	None	Commercial food	0.4	0.16	0.24	Eastern China
	36	MED4	Baby La	M	Female	E	LN	6	D	2	No	No	6	Now	1 years ago	12 months ago	6 months ago	None	None	None	None	Commercial food	0.36	0.15	0.29	Eastern China
	37	BCD1	Dodo	B	Female	C	LN	7	D	2	No	No	10	Now	Never used	Never vaccinated	Never dewormed	None	None	None	None	Commercial food	0.36	0.15	0.29	Southern China
	38	BCD2	Corn	B	Female	C	LN	5	D	3	No	No	7	Now	Never used	Never vaccinated	Never dewormed	None	None	None	None	Commercial food	0.36	0.15	0.29	Central China
	39	BCD3	Taro Puree	B	Female	C	LN	6	D	2	No	No	6	Now	Never used	Never vaccinated	Never dewormed	None	None	None	None	Commercial food	0.3	0.16	0.31	Eastern China
	40	BCD4	C02	B	Female	C	LN	7	D	1	No	No	9	Now	Never used	Never vaccinated	Never dewormed	None	None	None	None	Commercial food	0.34	0.16	0.28	Eastern China
	41	BAD1	Big Orange	B	Male	A	LN	6	D	1	No	No	4	Now	at least 1 year ago	6 months ago	6 months ago	None	None	None	None	Commercial food	0.34	0.16	0.28	Eastern China
	42	BAD2	A14	B	Male	A	LN	5	D	1	No	No	11	Now	Never used	12 months ago	6 months ago	None	None	None	None	Commercial food	0.34	0.16	0.28	Eastern China
	43	BAD3	Siu Pat	B	Female	A	LN	7	D	1	No	No	6	Now	Never used	Never vaccinated	6 months ago	None	None	None	None	Commercial food	0.34	0.16	0.28	Eastern China
	44	BAD4	B16	B	Female	A	LN	6	D	1	No	No	4	Now	Never used	12 months ago	6 months ago	None	None	None	None	Commercial food	0.34	0.16	0.28	Eastern China
	45	BED1	The Leather Egg	B	Female	E	OW	5	D	2	No	No	8	Now	at least 1 year ago	12 months ago	6 months ago	None	None	None	None	Commercial food	0.34	0.16	0.28	Southern China
	46	BED2	Little Gold	B	Male	E	OW	7	D	1	No	No	4	Now	Never used	12 months ago	6 months ago	None	None	None	None	Commercial food	0.3	0.16	0.31	Central China
	47	BED3	Yoyo	B	Male	E	OW	6	D	1	No	No	7	Now	Never used	11 months ago	6 months ago	None	None	None	None	Commercial food	0.36	0.15	0.29	Eastern China
	48	BED4	Old Fatty	B	Male	E	OW	7	D	1	No	No	8	Now	Never used	12 months ago	6 months ago	None	None	None	None	Commercial food	0.36	0.15	0.29	Northeast China
Exclude	49	MAD5	five hundred	M	Male	A	LN	6	D	2	No	No	5	Now	7 days ago	12 months ago	6 months ago	7 days ago	Encephalitis 7 days ago	None	None	Commercial food	0.36	0.15	0.29	North China
Exclude	50	MED5	little yellow	M	Male	E	LN	6	D	2	No	No	10	Now	at least 1 year ago	12 months ago	7 days ago	None	None	None	None	Commercial food	0.36	0.15	0.29	North China
Exclude	51	BAH5	black fat	B	Male	A	OW	2	H	1	No	No	NA	6 months ago	Never used	1 months ago	7 days ago	None	None	None	None	Commercial food	0.4	0.16	0.24	North China
M: American Shorthair; B: British Shorthair; C: Young (less than 1 year); A: Adult (More than 1 year and less than 7 years); E: Elderly (7 years or more); LN: Lean or Normal; OW: Overweight or Obese; NA: Not Applicable. Stool score: score 1 was granular; score 2 was sausage-like but with raised surface clumps; score 3 was sausage-like but with surface cracks; score 4 was snake-like with smooth su…
