# Supplementary material for: Identification of Gut Microbiome and Metabolites Associated with Acute Diarrhea in Cats
Source: Microbiol Spectr. 2023 Jul 10;11(4):e00590-23. doi: 10.1128/spectrum.00590-23 (PMC10434016; doi:10.1128/spectrum.00590-23)
Supplement: Supplemental file 2 — Table S2. Download spectrum.00590-23-s0003.xlsx, XLSX file, 0.01 MB [file spectrum.00590-23-s0003.xlsx]

## Sheet: Table S2 
Table S2 Demographic and clinical details of samples
Factor		MH	MD	BH	BD	P
Sample size		12	12	12	12	NA
Age (years)	Overall	3.67±2.77	3.10±3.02	3.82±2.95	3.86±3.60	0.746
	Child	0.75±0	0.17±0	0.45±0.14	0.33±0.12	0.005
	Adult	3.25±1.25	2.13±0.63	3.75±0.96	3.0±0.82	0.125
	Elderly	7±0	7±0	7.25±0.5	8.25±1.89	0.222
Gender	Male	4	4	7	5	0.696
	Female	8	8	5	7
Obese subjects		0	2	4	4	0.127
Weight (kg)		3.7±1.32	3.3±1.76	3.4±1.44	3.8±1.69	0.682
Stool score		2.33±0.89	6.17±0.72	2.5±1	6.17±0.83	NA
Frequency of defecation (times/day)		1.1±0.3	1.9±0.8	1.0±0	1.4±0.7	0.001
Duration of diarrhea (d)		NA	6.6±2.2	NA	7±2.3	NA
Vaccination		8	7	6	7	1
Dewormed		7	6	7	8	1
Dosing history (antibiotics, probiotics, prebiotics and other drugs)		None	None	None	None	NA
Other illnesses		None	None	None	None	NA
Macronutrient profiles of diets (calculated as dry matter, %)	Protein content	33.7±1.9	35.0±3.8	34.8±2.8	34.0±2.1	0.68
	Fat content	15.8±0.4	15.7±0.5	15.9±0.3	15.7±0.5	0.374
	Carbohydrate content	28.7±0.01	28.0±0.03	27.7±0.02	28.8±0.01	0.366
Region	Eastern China	8	9	7	9	0.613
	Northeast China	1	1	1	2
	North China	2	0	0	0
	Southern China	1	1	2	1
	Southwest China	0	1	0	0
	Central China	0	0	2	0
MH: Health group of American Shorthair. MD: Acute diarrhea group of American Shorthair. BH: Health Group of British Shorthair. BD: Acute Diarrhea Group of British Shorthair. NA: Not applicable. Format of age, weight, Frequency of defecation, Duration of diarrhea, stool scores,protein content, fat content, carbohydrate content: mean ± standard deviation. Kruskal-Wallis test for the continuous fact…
