# Supplementary material for: Identification of Gut Microbiome and Metabolites Associated with Acute Diarrhea in Cats
Source: Microbiol Spectr. 2023 Jul 10;11(4):e00590-23. doi: 10.1128/spectrum.00590-23 (PMC10434016; doi:10.1128/spectrum.00590-23)
Supplement: Supplemental file 3 — Table S3. Download spectrum.00590-23-s0004.xlsx, XLSX file, 0.02 MB [file spectrum.00590-23-s0004.xlsx]

## Sheet: Table S3
Table S3 Different species between groups using Metastat analysis
Groups	MH			BH			P	up or down in MH
Taxa	mean(group1)	variance(group1)	standard error(group1)	mean(group2)	variance(group2)	standard error(group2)
k__Bacteria;p__Bacteroidota;	0.530684	0.0199235	0.0407467	0.312972	0.0475357	0.062939	0.011988	up
k__Bacteria;p__Proteobacteria;	0.111531	0.00262195	0.0147816	0.0604125	0.000819292	0.00826283	0.003996	up
k__Archaea;p__Halobacterota;	9.44109e-05	2.91712e-08	4.93045e-05	1.04901e-05	1.32051e-09	1.04901e-05	0.0214811	up
k__Bacteria;p__Firmicutes;	0.349908	0.0175706	0.0382651	0.620363	0.0543492	0.0672986	0.002997	down
k__Bacteria;p__Desulfobacterota;	0.000136371	8.77536e-08	8.55149e-05	0.0031785	6.76544e-05	0.00237442	0.003996	down
k__Bacteria;p__Cyanobacteria;	1.04901e-05	1.32051e-09	1.04901e-05	0.000482544	1.39974e-06	0.000341533	0.003996	down
k__Bacteria;p__Verrucomicrobiota;	0	0	0	0.000209802	5.28202e-07	0.000209802	0.000999001	down
k__Bacteria;p__Planctomycetota;	0	0	0	0.000104901	1.32051e-07	0.000104901	0.00195266	down
k__Bacteria;p__Armatimonadota;	0	0	0	7.34307e-05	6.47048e-08	7.34307e-05	0.0156233	down
k__Bacteria;p__Bacteroidota;c__Bacteroidia;o__Bacteroidales;f__Prevotellaceae;g__Prevotella;	0.525963	0.0198196	0.0406403	0.30543	0.0463162	0.0621263	0.00599401	up
k__Bacteria;p__Proteobacteria;c__Gammaproteobacteria;o__Enterobacterales;f__Morganellaceae;g__Providencia;	0.0211585	0.00262694	0.0147957	0.00198263	2.21157e-05	0.00135756	0.020979	up
k__Bacteria;p__Proteobacteria;c__Gammaproteobacteria;o__Burkholderiales;f__Sutterellaceae;g__Sutterella;	0.0902148	0.00170341	0.0119143	0.0571081	0.000849725	0.00841489	0.045954	up
k__Bacteria;p__Firmicutes;c__Negativicutes;o__Veillonellales-Selenomonadales;f__Veillonellaceae;g__Megasphaera;	0.02804	0.000181058	0.00388434	0.0160708	6.54884e-05	0.0023361	0.022977	up
k__Bacteria;p__Firmicutes;c__Clostridia;o__Lachnospirales;f__Lachnospiraceae;g__Blautia;	0.133445	0.00390456	0.0180383	0.253955	0.0208501	0.0416834	0.010989	down
k__Bacteria;p__Firmicutes;c__Clostridia;o__Peptostreptococcales-Tissierellales;f__Peptostreptococcaceae;g__Peptoclostridium;	0.100023	0.00245979	0.0143172	0.224572	0.011377	0.030791	0.001998	down
k__Bacteria;p__Firmicutes;c__Clostridia;o__Lachnospirales;f__Lachnospiraceae;g__Tyzzerella;	0.00760532	2.59601e-05	0.00147083	0.0168471	0.000265741	0.00470586	0.033966	down
k__Bacteria;p__Firmicutes;c__Clostridia;o__Clostridiales;f__Clostridiaceae;g__Sarcina;	0.000251762	4.26403e-07	0.000188504	0.00409114	9.13122e-05	0.00275851	0.00599401	down
k__Bacteria;p__Firmicutes;c__Clostridia;o__Lachnospirales;f__Lachnospiraceae;g__Eubacterium_hallii_group;	0.00210851	6.08273e-07	0.000225143	0.00912638	5.25758e-05	0.00209316	0.001998	down
k__Bacteria;p__Firmicutes;c__Clostridia;o__Oscillospirales;f__Butyricicoccaceae;g__Butyricicoccus;	0.00447927	5.03749e-06	0.000647913	0.00864384	2.24764e-05	0.00136859	0.004995	down
k__Bacteria;p__Firmicutes;c__Clostridia;o__Lachnospirales;f__Lachnospiraceae;g__Fusicatenibacter;	0.000146861	1.29169e-07	0.00010375	0.00237076	1.34917e-05	0.00106034	0.017982	down
k__Bacteria;p__Proteobacteria;c__Gammaproteobacteria;o__Pseudomonadales;f__Moraxellaceae;g__Acinetobacter;	5.24505e-05	3.30126e-08	5.24505e-05	0.000870678	3.08122e-06	0.000506723	0.033966	down
k__Bacteria;p__Firmicutes;c__Bacilli;o__Bacillales;f__Bacillaceae;g__Bacillus;	1.04901e-05	1.32051e-09	1.04901e-05	0.00108048	3.59118e-06	0.000547051	0.014985	down
k__Bacteria;p__Firmicutes;c__Clostridia;o__Oscillospirales;f__Ruminococcaceae;g__UBA1819;	0.000461564	9.89179e-08	9.07918e-05	0.00141616	2.09204e-06	0.000417537	0.015984	down
k__Bacteria;p__Cyanobacteria;c__Cyanobacteriia;o__Chloroplast;f__Chloroplast;g__Chloroplast;	1.04901e-05	1.32051e-09	1.04901e-05	0.000482544	1.39974e-06	0.000341533	0.003996	down
k__Bacteria;p__Firmicutes;c__Bacilli;o__Staphylococcales;f__Staphylococcaceae;g__Staphylococcus;	6.29406e-05	3.31327e-08	5.25458e-05	0.000493035	1.94354e-07	0.000127264	0.002997	down
k__Bacteria;p__Firmicutes;c__Clostridia;o__Eubacteriales;f__Anaerofustaceae;g__Anaerofustis;	1.04901e-05	1.32051e-09	1.04901e-05	0.000125881	4.60977e-08	6.19796e-05	0.020979	down
Groups	MD			MH			P	up or down in MD
Taxa	mean (group1)	variance(group1)	standard error(group1)	mean (group1)	variance(group2)	standard error(group2)
k__Bacteria;p__Bacteroidota;	0.85359	0.015466	0.0359003	0.739691	0.0109719	0.0302379	0.02997	up
k__Bacteria;p__Acidobacteriota;	0.00143345	3.50122e-06	0.000540156	0	0	0	0.000999001	up
k__Bacteria;p__Desulfobacterota;	0.000655728	1.24755e-06	0.000322432	9.14969e-05	3.82222e-08	5.64374e-05	0.048951	up
k__Bacteria;p__Gemmatimonadota;	0.000416819	4.457e-07	0.000192722	5.08316e-06	3.10062e-10	5.08316e-06	0.013986	up
k__Bacteria;p__Chloroflexi;	0.000188077	6.796e-08	7.52551e-05	0	0	0	0.000999001	up
k__Bacteria;p__Myxococcota;	8.64137e-05	1.9252e-08	4.00542e-05	0	0	0	0.000999001	up
k__Bacteria;p__Firmicutes;	0.105659	0.0105321	0.0296256	0.225896	0.0101668	0.0291072	0.00699301	down
k__Bacteria;p__Bacteroidota;c__Bacteroidia;o__Bacteroidales;f__Prevotellaceae;g__Prevotella;	0.594516	0.0335776	0.0528974	0.396664	0.0212798	0.0421108	0.014985	up
k__Bacteria;p__Bacteroidota;c__Bacteroidia;o__Bacteroidales;f__Muribaculaceae;g__Muribaculaceae;	0.0124283	8.24836e-05	0.00262176	0.00329389	6.43622e-06	0.00073236	0.00899101	up
k__Bacteria;p__Proteobacteria;c__Gammaproteobacteria;o__Burkholderiales;f__Burkholderiaceae;g__Ralstonia;	0.00439185	6.49439e-06	0.000735663	0.00139787	9.76499e-07	0.000285263	0.001998	up
k__Bacteria;p__Bacteroidota;c__Bacteroidia;o__Bacteroidales;f__Prevotellaceae;g__Prevotellaceae_UCG-001;	0.000940385	1.35399e-06	0.000335905	2.03326e-05	2.9315e-09	1.56298e-05	0.001998	up
k__Bacteria;p__Bacteroidota;c__Bacteroidia;o__Bacteroidales;f__Muribaculaceae;g__Muribaculum;	0.000457484	3.61589e-07	0.000173587	4.06653e-05	9.69649e-09	2.84261e-05	0.013986	up
k__Bacteria;p__Firmicutes;c__Bacilli;o__Bacillales;f__Bacillaceae;g__Bacillus;	0.000467651	3.93272e-07	0.000181032	1.52495e-05	2.79056e-09	1.52495e-05	0.003996	up
k__Bacteria;p__Firmicutes;c__Clostridia;o__Oscillospirales;f__Oscillospiraceae;g__NK4A214_group;	0.000406653	4.33862e-07	0.000190145	0	0	0	0.000999001	up
k__Bacteria;p__Acidobacteriota;c__Thermoanaerobaculia;o__Thermoanaerobaculales;f__Thermoanaerobaculaceae;g__Subgroup_10;	0.000249075	1.30874e-07	0.000104433	0	0	0	0.000999001	up
k__Bacteria;p__Actinobacteriota;c__Actinobacteria;o__Frankiales;f__Geodermatophilaceae;g__Blastococcus;	0.00019316	6.68607e-08	7.4644e-05	0	0	0	0.000999001	up
k__Bacteria;p__Chloroflexi;c__Dehalococcoidia;o__S085;f__S085;g__S085;	0.000177911	6.59305e-08	7.41229e-05	0	0	0	0.000999001	up
k__Bacteria;p__Actinobacteriota;c__Acidimicrobiia;o__IMCC26256;f__IMCC26256;g__IMCC26256;	0.000132162	4.79187e-08	6.3192e-05	0	0	0	0.000999001	up
k__Bacteria;p__Acidobacteriota;c__Vicinamibacteria;o__Subgroup_17;f__Subgroup_17;g__Subgroup_17;	0.000152495	5.10757e-08	6.52404e-05	0	0	0	0.000999001	up
k__Bacteria;p__Proteobacteria;c__Gammaproteobacteria;o__Xanthomonadales;f__Xanthomonadaceae;g__Arenimonas;	0.000162661	5.43455e-08	6.72963e-05	0	0	0	0.000999001	up
k__Bacteria;p__Proteobacteria;c__Alphaproteobacteria;o__Azospirillales;f__Azospirillaceae;g__Skermanella;	0.00011183	2.55942e-08	4.61828e-05	0	0	0	0.000999001	up
k__Bacteria;p__Firmicutes;c__Bacilli;o__Erysipelotrichales;f__Erysipelotrichaceae;g__Solobacterium;	0.0228183	0.00103631	0.00929296	0.0812594	0.00846695	0.0265627	0.02997	down
k__Bacteria;p__Firmicutes;c__Bacilli;o__Erysipelotrichales;f__Erysipelatoclostridiaceae;g__Catenibacterium;	0.0135466	0.000211137	0.00419461	0.0439338	0.00115968	0.00983056	0.00699301	down
k__Bacteria;p__Firmicutes;c__Clostridia;o__Lachnospirales;f__Lachnospiraceae;g__Tyzzerella;	0.00216034	4.81699e-06	0.000633574	0.00542373	1.10428e-05	0.000959288	0.00599401	down
k__Bacteria;p__Actinobacteriota;c__Coriobacteriia;o__Coriobacteriales;f__Atopobiaceae;g__Libanicoccus;	0.000808223	5.5955e-07	0.000215938	0.00241958	4.37109e-06	0.000603537	0.011988	down
k__Bacteria;p__Firmicutes;c__Bacilli;o__Erysipelotrichales;f__Erysipelotrichaceae;g__Catenisphaera;	0.000172827	4.72422e-08	6.27443e-05	0.00112338	3.85162e-06	0.000566541	0.003996	down
k__Bacteria;p__Firmicutes;c__Clostridia;o__Peptostreptococcales-Tissierellales;f__Anaerovoracaceae;g__Family_XIII_UCG-001;	0.000371071	2.62115e-07	0.000147794	0.0009658	4.24052e-07	0.000187983	0.027972	down
k__Bacteria;p__Firmicutes;c__Clostridia;o__Oscillospirales;f__Oscillospiraceae;g__Intestinimonas;	0.00011183	2.49177e-08	4.55684e-05	0.000299906	8.48725e-08	8.40994e-05	0.032967	down
Groups	BD			BH			P	up or down in BD
Taxa	mean(group1)	variance(group1)	standard error(group1)	mean(group2)	variance(group2)	standard error(group2)
k__Bacteria;p__Acidobacteriota;	0.000484885	1.43066e-06	0.000345285	0	0	0	0.000999001	up
k__Bacteria;p__Bacteroidota;	0.669843	0.0137725	0.0338778	0.446362	0.0731384	0.0780696	0.014985	up
k__Bacteria;p__Actinobacteriota;	0.20315	0.00726381	0.0246032	0.435678	0.0569216	0.0688728	0.00899101	down
k__Bacteria;p__Planctomycetota;	0	0	0	0.000150482	2.71736e-07	0.000150482	0.00390507	down
k__Bacteria;p__Armatimonadota;	0	0	0	0.000150482	2.71736e-07	0.000150482	0.00390507	down
k__Bacteria;p__Bacteroidota;c__Bacteroidia;o__Bacteroidales;f__Prevotellaceae;g__Prevotella;	0.643944	0.0125674	0.0323617	0.432434	0.0734376	0.0782292	0.021978	up
k__Bacteria;p__Actinobacteriota;c__Coriobacteriia;o__Coriobacteriales;f__Coriobacteriaceae;g__Collinsella;	0.198234	0.00698416	0.024125	0.42797	0.0563055	0.0684991	0.004995	down
k__Bacteria;p__Firmicutes;c__Bacilli;o__Erysipelotrichales;f__Erysipelatoclostridiaceae;g__Erysipelatoclostridium;	0.003645	1.12342e-05	0.000967566	0.0109016	8.37009e-05	0.00264104	0.015984	down
k__Bacteria;p__Actinobacteriota;c__Coriobacteriia;o__Coriobacteriales;f__Atopobiaceae;g__Libanicoccus;	0.00254147	2.38128e-06	0.000445466	0.00585206	1.29762e-05	0.00103988	0.00999001	down
MH: Health group of American Shorthair. MD: Acute diarrhea group of American Shorthair. BH: Health Group of British Shorthair. BD: Acute Diarrhea Group of British Shortage. P < 0.05 indicating significant differences
