# Supplementary material for: Identification of Gut Microbiome and Metabolites Associated with Acute Diarrhea in Cats
Source: Microbiol Spectr. 2023 Jul 10;11(4):e00590-23. doi: 10.1128/spectrum.00590-23 (PMC10434016; doi:10.1128/spectrum.00590-23)
Supplement: Supplemental file 4 — Table S4. Download spectrum.00590-23-s0005.xlsx, XLSX file, 0.05 MB [file spectrum.00590-23-s0005.xlsx]

## Sheet: Table S4
Table S4 All screened differential metabolites in faeces between BH and BD
Compound_ID	Name	Formula	Molecular Weight	RT [min]	m/z	mzCloud_Results	mzVault_Results	MassList_Results	FC	log2FC	P	ROC	VIP	Up.Down	BCD1	BCD2	BCD3	BCD4	BAD1	BAD2	BAD3	BAD4	BCH1	BCH2	BCH3	BCH4	BAH1	BAH2	BAH3	BAH4
Com_2754_pos	2-(acetylamino)-3-[4-(acetylamino)phenyl]acrylic acid	C13 H14 N2 O4	262.095	5.476	263.103	Full match	Partial match	No results	3.92111	1.97126	0.000125169	0.96875	2.40512	up	1.51513e+08	9.95294e+07	2.13006e+08	7.79021e+07	2.63077e+08	1.35947e+08	1.90936e+08	1.1315e+08	5.8748e+07	1.67167e+07	2.14694e+07	5.12327e+07	2.75824e+07	2.12826e+07	9.96482e+07	2.0847e+07
Com_8340_pos	L-5-Hydroxytryptophan	C11 H12 N2 O3	220.085	5.478	221.092	No results	Full match	Full match	2.98445	1.57746	0.000203195	0.96875	2.31178	up	3.60163e+07	2.32589e+07	5.53229e+07	1.75249e+07	5.97358e+07	2.90484e+07	3.80269e+07	3.56999e+07	1.59336e+07	6.72251e+06	8.41491e+06	1.57093e+07	6.75141e+06	8.70926e+06	2.6812e+07	9.67007e+06
Com_222_pos	Nicotinic acid	C6 H5 N O2	123.032	1.861	124.039	Full match	Full match	Full match	2.20327	1.13965	0.000245556	1	2.39064	up	3547546379	4184746668	3042464933	2692931352	4033542760	3550843837	2752409895	5195855895	1401388096	8.67912e+08	1102343013	2448184958	1172244320	2527742896	1852550821	1790051270
Com_1939_pos	2-Methoxyresorcinol	C7 H8 O3	140.047	5.632	141.054	Full match	No results	No results	0.201303	-2.31256	0.000681159	0.921875	2.19504	down	5.06127e+06	1.40355e+07	6.25754e+06	5.44028e+07	6.856e+06	1.68415e+07	6.59584e+07	8.72185e+06	3.10183e+07	1.27048e+08	1.23807e+08	9.96279e+07	5.99181e+07	1.83968e+08	4.92755e+07	2.10245e+08
Com_690_neg	(2-oxo-2,3-dihydro-1H-indol-3-yl)acetic acid	C10 H9 N O3	145.052	5.551	144.045	No results	Invalid mass	No results	7.22174	2.85235	0.000726908	0.984375	2.23014	up	4.08601e+08	1.44065e+08	2.40402e+08	2.71123e+07	7.99417e+07	4.14674e+07	5.86325e+07	1.48833e+08	2.71508e+07	1.07776e+07	7.43886e+06	1.55949e+07	2.33191e+07	2.61836e+07	2.46597e+07	2.39859e+07
Com_2831_pos	Dl-3-Hydroxynorvaline	C5 H11 N O3	133.074	1.24	134.081	No results	No results	Full match	2.22423	1.1533	0.000726972	0.921875	2.15184	up	1.57291e+08	2.7587e+08	2.07577e+08	1.02739e+08	1.86937e+08	8.62248e+07	1.59723e+08	1.80361e+08	1.03383e+08	8.08756e+07	6.51695e+07	9.44034e+07	4.82942e+07	6.17791e+07	1.14911e+08	4.11587e+07
Com_57_pos	N-(5-Aminopentyl)acetamide	C7 H16 N2 O	144.126	1.502	145.133	No results	No results	Full match	0.188231	-2.40942	0.00115643	0.9375	2.53126	down	1041618200	3041559764	541615692	1.27648e+08	1.98257e+08	502475676	1.24254e+08	1329036134	2305875013	10498173704	2623785060	5437901123	1884307834	6043297485	5958272298	1939759222
Com_14504_pos	4-phenoxyphenyl 4-hydroxypiperidine-1-carboxylate	C18 H19 N O4	335.11	4.879	336.117	Invalid mass	No results	No results	3.18746	1.67241	0.0019428	0.953125	2.0741	up	1.86354e+07	9.72749e+06	1.67229e+07	3.7804e+06	1.04849e+07	3.19041e+06	5.39464e+06	8.93522e+06	6.78071e+06	2.76528e+06	2.97834e+06	2.21208e+06	1.81804e+06	3.01652e+06	2.60203e+06	1.94381e+06
Com_704_neg	Isoferulic acid	C10 H10 O4	194.057	5.902	193.05	No results	Full match	Full match	0.127513	-2.97128	0.00196727	0.90625	2.19149	down	5.7464e+06	7.07143e+06	3.32168e+06	3.19681e+06	6.35222e+07	1.94902e+07	4.2989e+06	6.52833e+06	1.75117e+08	4.74515e+07	1.65444e+07	1.52634e+07	1.44729e+08	6.75849e+07	3.89512e+08	3.13612e+07
Com_5610_pos	Solasodine	C27 H43 N O2	413.329	6.023	414.336	No results	Full match	No results	0.217218	-2.20278	0.00219475	0.9375	2.02872	down	3.2202e+06	2.47283e+06	3.78111e+06	1.7313e+07	4.2399e+06	2.00472e+06	2.59754e+06	3.82893e+06	4.49231e+06	1.82448e+07	1.28316e+07	1.4456e+07	7.91433e+06	7.99178e+07	2.60707e+07	1.7725e+07
Com_560_pos	Uric acid	C5 H4 N4 O3	168.028	1.755	169.035	Full match	Full match	Full match	0.205834	-2.28045	0.0023167	0.90625	2.01618	down	2.8428e+07	4.97208e+07	4.63399e+07	2.49136e+07	1.7237e+08	1.46751e+08	7.45449e+07	1.93597e+07	5.79137e+07	9.75394e+08	311111552	4.49907e+08	429077449	2.12922e+08	1.68081e+08	1.28029e+08
Com_9193_pos	1,4-Dihydro-1-Methyl-4-Oxo-3-Pyridinecarboxamide	C7 H8 N2 O2	152.058	1.511	153.066	No results	No results	Full match	2.80612	1.48858	0.00253779	0.984375	2.39849	up	2.28274e+07	9.85013e+06	1.13884e+07	1.67216e+07	1.86422e+07	4.02217e+07	4.71705e+07	1.18206e+07	6.18053e+06	9.71382e+06	5.57171e+06	7.78863e+06	8.99414e+06	1.12186e+07	8.61643e+06	5.57784e+06
Com_8353_pos	Tomatidin	C27 H45 N O2	415.344	6.162	416.352	No results	Full match	No results	0.264074	-1.92099	0.00314825	0.90625	1.97974	down	5.89882e+06	1.94874e+06	2.68485e+06	2.25821e+07	6.80256e+06	1.33396e+06	2.90869e+06	4.18691e+06	3.95556e+06	3.1673e+07	1.2606e+07	9.21791e+06	2.417e+07	4.49738e+07	2.78716e+07	2.86121e+07
Com_2517_neg	7-Hydroxy-3,4-dihydrocarbostyril	C9 H9 N O2	163.063	5.36	162.056	No results	No results	Full match	6.54137	2.70959	0.00315414	0.90625	2.03286	up	4.75055e+07	8.36987e+07	9.06945e+07	1.0194e+07	4.46513e+07	9.15253e+06	1.16086e+07	126159779	2.01489e+07	6.34161e+06	3.32028e+06	4.56783e+06	5.23282e+06	4.52362e+06	1.04573e+07	1.01746e+07
Com_7205_neg	Ribulose-5-phosphate	C5 H11 O8 P	230.019	1.443	229.011	No results	No results	Full match	4.03301	2.01186	0.00378864	0.921875	2.00451	up	3.1351e+06	7.93036e+06	2.49229e+07	1.6443e+06	4.47669e+06	4.01658e+06	5.18657e+06	7.10262e+06	1.94501e+06	1.67475e+06	1.3909e+06	3.77213e+06	948453	1.09346e+06	1.56898e+06	2.09056e+06
Com_9561_neg	(??)8(9)-DiHET	C20 H34 O4	338.246	7.644	337.239	Full match	Partial match	No results	0.465758	-1.10235	0.00410274	0.90625	1.94147	down	3.32351e+06	2.23272e+06	2.72798e+06	4.74599e+06	3.36125e+06	2.67809e+06	2.60228e+06	6.44444e+06	3.726e+06	6.7121e+06	6.71431e+06	4.2537e+06	1.33581e+07	1.35372e+07	6.36282e+06	5.70237e+06
Com_1183_neg	23-Norcholic acid	C23 H38 O5	394.272	6.835	393.264	No results	No results	Full match	2.17431	1.12056	0.00429675	0.921875	1.99222	up	134162458	1.48176e+08	7.74848e+07	1.15901e+08	2.95433e+08	1.56494e+08	2.17356e+08	1.60526e+08	1.36369e+08	2.95734e+07	5.91445e+07	7.66866e+07	7.14255e+07	3.33306e+07	1.28983e+08	6.49232e+07
Com_1325_pos	Stearoyl ethanolamide	C20 H41 N O2	327.313	6.856	328.32	Full match	Partial match	No results	0.141974	-2.8163	0.00507237	0.9375	1.99253	down	7.02189e+06	9.58741e+06	2.67871e+07	2.84079e+07	7.09703e+06	1.09719e+07	1.03912e+07	1.49136e+07	1.65656e+07	16903041	3.14375e+08	1.35154e+08	3.58674e+07	6.96631e+07	3.01692e+07	1.92561e+08
Com_1214_pos	8-Hydroxyquinoline	C9 H7 N O	145.053	5.552	146.06	Full match	Full match	No results	9.01257	3.17194	0.00512931	0.90625	2.03684	up	5.26999e+08	1.59525e+08	4.17063e+08	1.53285e+07	7.30835e+07	3.49346e+07	6.39075e+07	1.91326e+08	2.99449e+07	2.50972e+07	1.07646e+07	2.20821e+07	1.76389e+07	2.18755e+07	2.37765e+07	1.32761e+07
Com_1626_pos	Oleoyl ethylamide	C20 H39 N O	309.302	6.851	310.31	Full match	No results	No results	0.153432	-2.70433	0.00516379	0.9375	2.00665	down	6.87468e+06	9.07209e+06	1.99476e+07	2.33259e+07	6.373e+06	1.11975e+07	1.06004e+07	1.32417e+07	1.56376e+07	1.46116e+07	2.50378e+08	104938434	2.90459e+07	6.21092e+07	2.60516e+07	1.53109e+08
Com_26962_pos	3,5-Diiodo-L-thyronine	C15 H13 I2 N O4	524.896	1.005	525.903	No results	No results	Full match	3.16731	1.66326	0.00546719	0.90625	1.90501	up	609517	2.50585e+06	899719	418917	3.32673e+06	733570	1.84606e+06	1.06383e+06	981175	205868	267569	365582	352849	306810	542494	578250
Com_5201_pos	(1R,2S,3R,4R)-3-(Isobutylamino)-4-(3-pyridinyl)-1,2-cyclopentanediol	C14 H22 N2 O2	250.168	5.405	251.175	Full match	No results	No results	0.236113	-2.08245	0.00580514	0.84375	1.88736	down	3.65403e+06	1.16729e+07	1.26553e+07	1.71412e+07	9.427e+06	1.86544e+06	6.1162e+06	1.31389e+07	5.52739e+06	6.8934e+07	5.96369e+07	5.155e+07	1.15236e+07	5.49995e+07	2.26097e+07	4.57053e+07
Com_11287_pos	Neoruscogenin	C27 H40 O4	428.29	6.559	429.298	No results	Invalid mass	No results	0.757132	-0.401383	0.00599957	0.90625	1.89268	down	8.73401e+06	1.04191e+07	9.42856e+06	1.39564e+07	9.34909e+06	1.17293e+07	1.24312e+07	1.25823e+07	1.32346e+07	1.28551e+07	1.10627e+07	1.50101e+07	1.40143e+07	1.71552e+07	1.4323e+07	1.94052e+07
Com_9134_neg	D-ribose 5-phosphate	C5 H11 O8 P	230.019	1.581	229.011	No results	Full match	Full match	3.73027	1.89928	0.00641455	0.953125	1.99002	up	2.97709e+06	4.58102e+06	1.72261e+07	1.32086e+06	2.22863e+06	3.09307e+06	4.83025e+06	2.3074e+06	1.2757e+06	1.26044e+06	1.26296e+06	1.43826e+06	1.59933e+06	853831	1.04883e+06	1.59887e+06
Com_3638_pos	Vitamin D2	C28 H44 O	396.334	6.46	397.342	No results	Invalid mass	No results	0.269102	-1.89377	0.0065984	0.875	1.85	down	4.63344e+06	1.36284e+07	7.9739e+06	1.55311e+07	3.61494e+07	1.41949e+07	1.99872e+07	3.40987e+06	1.38116e+07	2.27537e+07	3.34899e+07	2.04651e+07	8.44969e+07	1.26202e+08	3.13713e+07	9.66449e+07
Com_1239_neg	15-OxoEDE	C20 H34 O3	322.25	8.244	321.243	Full match	Partial match	No results	0.475961	-1.07108	0.00794627	0.859375	1.84786	down	9.03758e+07	2.72028e+07	3.75398e+07	5.82298e+07	4.10226e+07	4.92915e+07	4.28587e+07	5.71666e+07	3.2803e+07	1.6825e+08	9.71944e+07	9.85108e+07	1.1373e+08	1.7006e+08	8.27194e+07	8.48852e+07
Com_4053_pos	Ergocalciferol	C28 H44 O	361.297	6.47	362.305	Invalid mass	No results	No results	0.295323	-1.75963	0.00878128	0.859375	1.79921	down	4.48376e+06	1.2526e+07	8.49693e+06	1.50261e+07	3.33491e+07	1.61291e+07	2.09327e+07	3.35752e+06	1.49034e+07	2.11703e+07	2.6067e+07	1.86817e+07	7.62977e+07	1.15393e+08	3.02311e+07	8.4293e+07
Com_1063_pos	L-Histidinol	C6 H11 N3 O	141.09	2.039	142.097	Full match	No results	Full match	2.90455	1.53832	0.010271	0.859375	1.809	up	6.10964e+08	4.5984e+08	3.71793e+08	1.6099e+08	2.76653e+08	118829753	9.7779e+07	669943752	8.44484e+07	7.68593e+07	7.49148e+07	4.61792e+07	199681034	1.93105e+08	9.17352e+07	1.85648e+08
Com_17865_pos	trans-Zeatin	C10 H13 N5 O	237.122	3.798	238.129	No results	Invalid mass	No results	3.07805	1.62201	0.0108286	0.96875	2.01521	up	1.87692e+06	2.05577e+06	2.06086e+06	2.52192e+06	1.95033e+06	6.09642e+06	1.44236e+07	3.0975e+06	969954	1.66817e+06	1.76921e+06	1.58644e+06	1.12813e+06	1.32678e+06	1.97891e+06	645440
Com_3001_neg	8-Prenylnaringenin	C20 H20 O5	340.131	6.582	339.124	No results	Full match	No results	15.1914	3.92518	0.0116651	0.90625	1.81549	up	1.02728e+07	7.14524e+07	1.10861e+07	4.02392e+06	2.17948e+06	1.06376e+06	4.70973e+06	9.97308e+07	4.01294e+06	560444	3.61458e+06	786198	1.1915e+06	1.78853e+06	641591	867060
Com_4580_pos	N-Arachidonoyl-L-serine	C23 H37 N O4	413.253	5.781	414.26	Invalid mass	No results	No results	0.479861	-1.05931	0.0118772	0.828125	1.75937	down	3.72694e+07	7.52508e+06	1.34106e+07	2.6724e+07	2.62415e+07	6.97205e+06	1.00334e+07	1.88982e+07	2.11377e+07	3.42409e+07	1.96238e+07	2.55834e+07	3.27806e+07	4.85477e+07	5.28736e+07	7.17051e+07
Com_2774_pos	WKK	C23 H36 N6 O4	230.138	3.937	231.145	Invalid mass	No results	No results	1.71126	0.775062	0.0127542	0.84375	1.87215	up	2.00844e+08	9.02979e+07	1.22964e+08	7.14197e+07	1.17017e+08	6.3702e+07	7.31294e+07	1.20175e+08	3.23857e+07	5.31497e+07	5.89218e+07	4.37258e+07	8.18075e+07	7.89047e+07	9.19194e+07	6.14744e+07
Com_5024_pos	Tomatidine	C27 H45 N O2	415.345	5.883	416.352	Full match	Full match	No results	0.314134	-1.67055	0.0127777	0.84375	1.75725	down	4.14196e+07	2.3611e+06	4.35735e+06	5.10346e+07	7.667e+06	1.54607e+06	1.65664e+06	1.22455e+07	5.14462e+06	6.23442e+07	4.53705e+07	4.99594e+07	2.55942e+07	9.22101e+07	7.7038e+07	3.16244e+07
Com_11801_pos	2-({2-oxo-2-[(2-oxo-3-azepanyl)amino]ethyl}sulfanyl)acetic acid	C10 H16 N2 O4 S	321.205	5.86	322.212	Invalid mass	No results	No results	0.361619	-1.46746	0.0129723	0.859375	1.74337	down	631681	3.32005e+06	2.98689e+06	1.6527e+07	2.21335e+06	1.4156e+06	1.86343e+06	7.24734e+06	3.53273e+06	2.01444e+07	1.31112e+07	1.08067e+07	4.64713e+06	2.61461e+07	1.6339e+07	5.39306e+06
Com_2139_pos	2-oxopiperidine-3-carbohydrazide	C6 H11 N3 O2	157.085	1.895	158.092	Full match	No results	No results	0.345716	-1.53234	0.0132809	0.859375	1.76673	down	3.11459e+07	2.0659e+07	8.50697e+06	101485638	7.85237e+07	4.20322e+06	1.87076e+07	4.40186e+07	2.32089e+07	1.23902e+08	9.2905e+07	7.44001e+07	7.54354e+07	2.64224e+08	1.12412e+08	1.2225e+08
Com_7408_pos	Neoline/Bullatine B	C24 H39 N O6	437.275	6.447	438.282	No results	Invalid mass	No results	0.463009	-1.11089	0.0138098	0.875	1.73088	down	1.22577e+07	4.12848e+06	6.17652e+06	1.02247e+07	1.09514e+07	2.74949e+06	9.61448e+06	7.54822e+06	5.64281e+06	1.23748e+07	3.60769e+07	2.0173e+07	1.65062e+07	1.902e+07	1.03638e+07	1.73148e+07
Com_82_neg	3-[(Carboxycarbonyl)amino]-L-alanine	C5 H8 N2 O5	175.963	1.103	174.956	No results	Invalid mass	No results	2.35098	1.23326	0.0159312	0.859375	1.74184	up	1573719149	3541598822	3526719670	1303915661	3196178130	2305646440	2388612120	5700210523	2214847705	2.29957e+08	2.46605e+08	1607517963	1373558030	6.35353e+08	1034471805	2669083121
Com_5337_pos	LPE 15:0	C20 H42 N O7 P	439.269	8.827	440.276	No results	Full match	No results	7.72733	2.94997	0.0168143	0.84375	1.75199	up	2.3461e+06	1.23166e+08	1.16567e+08	6.49855e+06	1.5134e+07	3.31887e+07	6.72993e+07	2.85592e+07	5.55546e+06	1.47428e+07	7.61577e+06	5.92239e+06	2.24765e+06	3.70231e+06	6.98032e+06	4.06063e+06
Com_20326_pos	(??)-Abscisic acid	C15 H20 O4	264.133	6.505	265.141	No results	Invalid mass	No results	2.90413	1.5381	0.017165	0.875	1.75441	up	1.50161e+06	3.77873e+06	1.52122e+07	2.47212e+06	1.59244e+06	2.54495e+06	2.25296e+06	5.39307e+06	3.92511e+06	902195	1.03063e+06	1.2133e+06	639264	1.66405e+06	1.47027e+06	1.12025e+06
Com_796_pos	FMH	C20 H27 N5 O4 S	433.182	3.336	434.189	Invalid mass	No results	No results	2.72332	1.44537	0.0172529	0.921875	1.76049	up	3.76377e+08	1183032249	1204846671	5.62184e+08	1004928338	4.63669e+08	1014861876	7.36623e+08	2.67478e+08	1.55848e+07	2.68087e+08	6.10419e+08	1.49193e+08	2.68197e+08	5.1405e+08	3.10866e+08
Com_2303_pos	3-Indoleacrylic acid	C11 H9 N O2	187.063	1.479	188.07	No results	No results	Full match	0.454294	-1.1383	0.0175558	0.734375	1.79996	down	8.9673e+06	1.04912e+07	1.00013e+07	1.79338e+08	1.73748e+07	3.87097e+06	114358872	1.2521e+08	8.8723e+07	1.65433e+08	1.1202e+08	102784847	1.1193e+08	1.3811e+08	2.05949e+08	1.0877e+08
Com_7397_pos	(2,6-dimethylmorpholino)(1-methyl-5-nitro-1H-pyrazol-4-yl)methanone	C11 H16 N4 O4	250.106	1.412	251.114	Invalid mass	No results	No results	3.16502	1.66221	0.0177545	0.828125	1.71832	up	8.00241e+06	5.63322e+07	9.45581e+07	2.08691e+07	1.84213e+07	1.48448e+07	1.36006e+07	4.60504e+07	2.18664e+07	7.30664e+06	9.92858e+06	1.12919e+07	6.65751e+06	1.52472e+07	9.95076e+06	3.90507e+06
Com_2975_pos	4-Aminobutyric acid	C4 H9 N O2	103.063	1.73	104.071	No results	No results	Full match	1.93727	0.954025	0.0177735	0.828125	1.71638	up	1.84812e+08	1.68069e+08	1.09754e+08	6.5451e+07	1.1854e+08	1.18131e+08	1.70828e+08	2.55441e+08	3.93391e+07	7.1471e+07	2.74164e+07	142500589	3.25399e+07	1.68517e+08	1.00491e+08	3.25222e+07
Com_9491_neg	Alanyltyrosine	C12 H16 N2 O4	252.111	3.026	251.104	No results	Full match	No results	2.07133	1.05056	0.0178651	0.875	1.70282	up	3.83463e+06	1.48489e+07	3.05024e+06	3.19265e+06	4.85075e+06	3.79827e+06	2.649e+06	5.08146e+06	3.79002e+06	2.21633e+06	2.0811e+06	3.95388e+06	1.86632e+06	2.23594e+06	1.83314e+06	1.96498e+06
Com_677_pos	2-Amino-1,3-octadecanediol	C18 H39 N O2	301.297	6.619	302.304	Full match	Full match	Full match	0.303501	-1.72023	0.017907	0.828125	1.71941	down	1.70487e+07	7.24028e+07	1.9276e+08	5.76865e+07	2.95759e+07	5.8317e+07	7.93173e+07	1.22884e+08	4.81878e+07	103503352	6.71337e+08	3.02773e+08	2.35109e+08	3.62542e+08	7.26946e+07	2.79604e+08
Com_19806_neg	Prostaglandin A1	C20 H32 O4	372.201	4.886	371.194	Invalid mass	No results	No results	2.16548	1.11469	0.0180294	0.8125	1.72067	up	2.21029e+06	2.29014e+06	3.16629e+06	1.49306e+06	2.21866e+06	833672	733444	4.11457e+06	1.84578e+06	683420	857875	964088	818815	1.11122e+06	777645	819380
Com_2307_pos	D-Alanyl-D-alanine	C6 H12 N2 O3	160.085	1.316	161.092	Full match	Full match	Full match	2.12659	1.08854	0.0201457	0.90625	1.80499	up	1.84952e+08	2.16265e+08	9.12528e+07	1.2009e+08	1.55178e+08	1.80345e+08	1.87842e+08	8.47257e+07	6.20343e+07	5.68346e+07	1.631e+08	1.1718e+08	3.83027e+07	5.45318e+07	7.42558e+07	7.75655e+06
Com_4592_pos	Glycocholic acid	C26 H43 N O6	465.307	6.918	466.313	Full match	Full match	Full match	0.548169	-0.867308	0.0205233	0.890625	1.70613	down	2.01536e+07	4.56467e+06	1.22732e+07	7.64953e+07	1.69101e+07	1.18862e+07	1.34667e+07	1.09621e+07	3.40804e+07	7.94427e+07	2.66263e+07	2.93981e+07	2.5455e+07	3.55806e+07	2.585e+07	4.76919e+07
Com_4276_pos	INK	C16 H31 N5 O5	188.116	3.602	189.123	Invalid mass	No match	No match	4.83421	2.27328	0.0206416	0.859375	1.65022	up	1.27544e+07	164120868	1.53876e+07	6.64473e+06	9.50574e+06	22626599	1.51957e+07	1.00963e+07	1.15939e+07	4.33648e+06	1.21632e+07	1.04232e+07	4.43729e+06	3.09627e+06	5.73631e+06	1.23793e+06
Com_6163_pos	(2R)-2-[(2R,5S)-5-[(2S)-2-hydroxybutyl]oxolan-2-yl]propanoic acid	C11 H20 O4	216.136	5.885	217.143	Full match	No results	Full match	1.51326	0.597655	0.0213041	0.796875	1.72239	up	5.04173e+07	8.82081e+07	5.28185e+07	3.91659e+07	8.94303e+07	5.24814e+07	4.87015e+07	8.05737e+07	2.44059e+07	5.4956e+07	2.55449e+07	4.26541e+07	4.71482e+07	5.54834e+07	4.79999e+07	3.34084e+07
Com_197_neg	Lysopc 17:0	C25 H52 N O7 P	509.35	7.489	508.345	No results	No results	Full match	0.334185	-1.58128	0.0213711	0.828125	1.63536	down	1.19839e+08	2.9144e+07	4.21994e+07	5.63569e+08	6.714e+07	2.9024e+07	5.46245e+07	8.93402e+06	2.33962e+08	5.44192e+08	1096658773	4.18439e+08	1.00651e+08	1.11743e+08	6.4196e+07	1.6659e+08
Com_11607_pos	3-morpholino-5,6-diphenylpyridazine-4-carbonitrile	C21 H18 N4 O	342.154	3.779	343.161	Invalid mass	No results	No results	3.73104	1.89958	0.021538	0.859375	1.66189	up	1.54457e+07	3.87409e+07	4.08005e+07	1.17465e+07	1.08635e+07	2.25536e+06	7.34558e+06	3.53831e+07	7.65151e+06	6.68219e+06	7.56938e+06	4.47586e+06	3.71297e+06	5.5339e+06	6.54694e+06	1.4026e+06
Com_4705_pos	APK	C14 H26 N4 O4	356.206	5.146	357.213	Invalid mass	No results	No results	2.80415	1.48756	0.021679	0.859375	1.7061	up	7.42052e+07	1.44312e+08	7.10702e+07	3.44086e+07	3.22786e+07	2.06087e+07	1.6463e+07	1.20087e+08	5.22074e+07	1.48217e+07	1.39347e+07	2.48475e+07	1.48121e+07	2.96627e+07	1.34705e+07	1.93408e+07
Com_2686_pos	Indole	C8 H7 N	117.058	5.753	118.065	Full match	Full match	No results	0.548701	-0.865909	0.0227291	0.828125	1.65076	down	7.95706e+07	2.12445e+07	1.8771e+07	4.07068e+07	1.80774e+08	2.47535e+07	2.15343e+07	3.51754e+07	8.69305e+07	7.26811e+07	4.43815e+07	7.75821e+07	2.02889e+08	1.11203e+08	9.85053e+07	7.58823e+07
Com_1977_neg	2-hydroxyiminoindane-1,3-dione	C9 H5 N O3	175.03	5.485	174.023	Invalid mass	No results	No results	3.28966	1.71794	0.0233138	0.765625	1.61455	up	9.23158e+07	8.89309e+07	2.58587e+07	1.53916e+07	7.0964e+07	2.02008e+07	2.03857e+07	1.73709e+08	3.6257e+07	1.07756e+07	6.00708e+06	7.22531e+06	2.39934e+07	2.97288e+07	1.33243e+07	2.70377e+07
Com_4067_pos	16,16-Dimethyl prostaglandin A1	C22 H36 O4	386.245	7.132	387.252	Invalid mass	No match	No results	0.427663	-1.22545	0.024052	0.8125	1.62727	down	1.92654e+07	1.78713e+07	1.0021e+07	4.05093e+07	1.95676e+07	1.18181e+07	2.49307e+07	2.15042e+07	2.71724e+07	3.04821e+07	3.54494e+07	2.01273e+07	6.87066e+07	1.03986e+08	1.70604e+07	8.39744e+07
Com_324_neg	Indole-3-carboxaldehyde	C9 H7 N O	145.052	5.759	144.045	No results	Full match	No results	0.553317	-0.853822	0.024164	0.84375	1.63069	down	3.32642e+08	1.51649e+08	1.87697e+08	1.06417e+08	7.56358e+08	2.0078e+08	2.53464e+08	1.70509e+08	3.73908e+08	3.30237e+08	4.40411e+08	3.31104e+08	1100395952	6.49334e+08	4.01738e+08	2.75728e+08
Com_6100_pos	Octopamine	C8 H11 N O2	153.079	1.509	154.086	No results	No results	Full match	2.10476	1.07365	0.0245126	0.84375	1.61675	up	1.72658e+07	3.11029e+07	2.16929e+07	1.89736e+07	1.92832e+07	7.27865e+07	7.61142e+07	3.65338e+07	1.93561e+07	1.00897e+07	1.45306e+07	1.7199e+07	1.28204e+07	1.8395e+07	3.85165e+07	8.65897e+06
Com_12223_pos	EPH	C16 H23 N5 O6	381.165	5.027	382.173	Full match	No results	No results	7.21674	2.85135	0.0245531	0.859375	1.72879	up	1.45043e+06	1.18778e+07	4.37526e+07	804295	2.47101e+06	6.15316e+06	6.93447e+06	3.22179e+06	1.3825e+06	1.27482e+06	1.6008e+06	1.27109e+06	735090	1.71537e+06	1.21079e+06	1.43281e+06
Com_12679_neg	N-Tris(hydroxymethyl)methyl-2-aminoethanesulfonic acid	C6 H15 N O6 S	229.062	1.425	228.055	No results	Full match	No results	9.90817	3.30862	0.0249891	0.875	1.67919	up	652476	6.84819e+06	9.82482e+06	469800	556128	310185	236115	499925	242528	262265	96562.3	365748	116825	132954	261749	479112
Com_1461_neg	13Z,16Z-Docosadienoic Acid	C22 H40 O2	336.303	11.521	335.295	Full match	No results	No results	0.091027	-3.45756	0.025178	0.84375	1.64768	down	1.86879e+06	1.08889e+06	5.91602e+06	2.27107e+06	694245	1.34897e+06	3.22154e+06	4.35069e+06	573873	7.98202e+06	1.08201e+08	5.08016e+06	4.36184e+07	4.77041e+07	5.55134e+06	9.35596e+06
Com_3864_pos	TLK	C16 H32 N4 O5	360.241	5.369	361.249	Invalid mass	No results	No results	0.327381	-1.61096	0.0254114	0.8125	1.60093	down	3.87647e+06	7.6542e+06	1.03974e+07	10013073	2.91354e+07	2.42027e+07	1.89537e+07	1.27294e+07	9.15311e+06	5.16877e+07	1.43322e+07	1.59072e+07	1.2838e+08	4.40235e+07	3.62174e+07	5.75663e+07
Com_4773_neg	2-(2-carboxy-2-methylpropyl)-4,6-dimethylbenzoic acid	C14 H18 O4	250.12	6.506	249.113	Full match	No results	No results	0.341046	-1.55196	0.0255514	0.828125	2.2273	down	2.82644e+06	8.27654e+06	5.51912e+06	2.61431e+06	3.21731e+06	1.17943e+06	2.76595e+06	9.90645e+06	2.69398e+07	5.55634e+06	3.0301e+06	1.41653e+07	4.31786e+06	7.51689e+06	3.20349e+07	1.28925e+07
Com_9195_pos	Catharanthine hemitartrate	C21 H24 N2 O2	336.187	5.165	337.195	No results	Invalid mass	No results	0.372916	-1.42308	0.0271334	0.828125	1.6498	down	888467	2.12148e+06	1.46922e+06	8.56529e+06	2.08144e+07	5.47931e+06	5.77242e+06	2.69341e+06	3.39476e+06	9.9357e+06	7.46827e+06	5.60867e+06	3.52146e+07	2.74992e+07	1.22506e+07	2.68179e+07
Com_5960_pos	N-Acetyl-aspartic acid	C6 H9 N O5	175.048	1.878	176.055	No results	No results	Full match	1.93378	0.951423	0.0274812	0.84375	1.61529	up	2.54753e+07	2.48982e+07	3.912e+07	2.27065e+07	2.06034e+07	38591231	8.91063e+07	2.18447e+07	1.99394e+07	3.61753e+07	2.68489e+07	1.98465e+07	1.00728e+07	8.35874e+06	1.84877e+07	6.27772e+06
Com_17796_neg	Dithranol	C14 H10 O3	226.062	1.406	225.055	No results	No results	Full match	2.2036	1.13986	0.027602	0.8125	1.62611	up	1.89661e+06	1.54749e+06	4.71177e+06	1.25661e+06	4.5329e+06	1.18577e+06	1.23954e+06	4.65082e+06	1.15248e+06	1.28434e+06	1.18512e+06	450281	1.61851e+06	1.17617e+06	598366	2.07437e+06
Com_9954_neg	FAHFA (15:0/17:2)	C32 H58 O4	506.431	9.728	505.424	No results	Invalid mass	No results	0.242378	-2.04467	0.0278878	0.828125	1.59407	down	1.80096e+06	1.61225e+06	239336	598690	333637	143599	139526	3.77633e+06	264059	3.72737e+06	2.10102e+06	2.1066e+06	7.95343e+06	1.33277e+07	5.27133e+06	913179
Com_3261_pos	1-(4-hydroxyphenyl)propane-1,2-diol	C9 H12 O3	168.078	8.318	151.075	Full match	Invalid mass	No results	0.36421	-1.45716	0.028016	0.828125	1.62999	down	1.47979e+07	1.00747e+07	9.0012e+06	2.10944e+07	2.69791e+07	1.55425e+07	1.40379e+07	3.62212e+07	7.62334e+06	3.92875e+07	2.64729e+07	4.62939e+07	4.87934e+07	9.47175e+07	3.0001e+07	112479951
Com_2057_pos	Prostaglandin F2??	C20 H34 O5	336.228	7.267	337.235	Invalid mass	Invalid mass	No results	2.69545	1.43053	0.0289468	0.84375	1.57192	up	2.83104e+08	216458433	1.5383e+08	4.61706e+07	1.33227e+08	9.59015e+07	2.86203e+07	3.03057e+08	1.78623e+07	1.07727e+08	3.37898e+07	8.68889e+07	2.77328e+07	4.45299e+07	1.2626e+08	2.28e+07
Com_7193_pos	SM (d15:0/19:0)	C39 H81 N2 O6 P	704.582	11.521	705.589	No results	Full match	No results	3.16909	1.66407	0.0301876	0.828125	1.62997	up	5.05159e+07	2.37417e+07	1.11267e+07	5.51697e+06	8.92763e+06	5.76309e+07	7.74553e+06	1.20848e+07	6.42414e+06	1.11557e+07	4.30997e+06	7.92042e+06	7.879e+06	7.0927e+06	6.7376e+06	4.42393e+06
Com_6429_pos	Vitamin E Acetate	C31 H52 O3	489.417	6.847	490.425	Invalid mass	No results	No results	0.221987	-2.17145	0.0302001	0.84375	1.60603	down	1.923e+06	2.12913e+06	1.72805e+06	3.67753e+06	1.43724e+07	4.1613e+06	5.84899e+06	5.34824e+06	2.24476e+06	6.49297e+06	1.09851e+07	7.4334e+06	4.96184e+07	4.90199e+07	5.57516e+06	4.51662e+07
Com_3496_neg	2-Isopropylmalic acid	C7 H12 O5	176.068	5.533	175.061	No results	Full match	Full match	1.92109	0.941922	0.0303356	0.796875	1.66181	up	3.44451e+07	5.31773e+07	1.91056e+07	1.5092e+07	1.29307e+07	1.53688e+07	1.91136e+07	1.37616e+07	3.25527e+06	2.43253e+07	8.34175e+06	3.74908e+07	3.11198e+06	3.0934e+06	4.99924e+06	1.06381e+07
Com_12626_neg	N1-phenyl-3,3,3-trifluoro-2-(trifluoromethyl)propanamide	C10 H7 F6 N O	139.028	1.423	277.05	Invalid mass	No results	No results	2.49641	1.31985	0.0305238	0.765625	1.57563	up	5.21835e+06	1.41726e+06	3.21878e+06	1.02198e+06	1.11598e+06	7.97207e+06	2.58807e+06	3.86428e+06	1.56313e+06	1.08247e+06	541856	1.13179e+06	1.68279e+06	2.20574e+06	1.32909e+06	1.04505e+06
Com_8849_neg	Deoxycorticosterone 21-glucoside	C27 H40 O8	492.27	6.284	491.263	No results	Full match	No results	2.17705	1.12237	0.0308678	0.84375	1.54551	up	1.69538e+06	5.40871e+06	5.66053e+06	3.48587e+06	5.51815e+06	6.05476e+06	1.61274e+07	7.39928e+06	5.01318e+06	1.72102e+06	2.80654e+06	3.38809e+06	4.25349e+06	1.86391e+06	3.66565e+06	875124
Com_16245_pos	N-(2-quinolinyl)-2,3-dihydro-1-benzofuran-6-carboxamide	C18 H14 N2 O2	290.105	6.262	291.112	Full match	No results	No results	4.5192	2.17607	0.0308976	0.84375	1.7056	up	914439	2.28345e+06	1.44253e+06	1.46778e+06	3.51635e+06	7.0836e+06	8.36374e+06	2.27636e+07	980372	871657	1.1994e+06	872156	1.16246e+06	2.85296e+06	1.7708e+06	875142
Com_6138_pos	Dl-3,4-Dihydroxymandelic Acid	C8 H8 O5	184.037	5.632	185.044	No results	No results	Full match	4.54133	2.18311	0.031141	0.9375	1.64638	up	5.76006e+06	1.50626e+07	1.2312e+08	6.61392e+06	1.11141e+07	8.51547e+06	1.32763e+07	9.64116e+06	4.6008e+06	4.88787e+06	4.27166e+06	6.34086e+06	5.7331e+06	6.07932e+06	6.67386e+06	3.93386e+06
Com_12414_pos	DMH	C15 H23 N5 O6 S	401.137	1.482	402.145	Full match	No results	No results	0.545393	-0.874631	0.032424	0.78125	1.6335	down	1.47722e+06	1.5081e+06	1.25155e+06	7.90089e+06	9.19435e+06	4.23884e+06	1.90905e+07	1.9215e+07	1.02819e+07	1.65151e+07	1.28523e+07	1.48676e+07	1.41938e+07	2.1567e+07	1.01508e+07	1.66914e+07
Com_11886_neg	2-[6-(1H-benzo[d]imidazol-2-yl)-2-pyridyl]-1H-benzo[d]imidazole	C19 H13 N5	357.124	5.536	356.117	Invalid mass	No results	No results	5.45701	2.44811	0.0329911	0.71875	1.62017	up	4.8166e+06	5.86124e+06	1.10237e+07	1.57912e+06	1.20969e+06	318696	268350	4.63344e+06	2.46462e+06	321630	548446	401563	505594	448203	341172	413289
Com_3307_neg	FAHFA (20:2/22:4)	C42 H70 O4	638.525	10.755	637.518	No results	Full match	No results	0.0372979	-4.74476	0.033082	0.8125	1.61215	down	364983	149687	551582	302023	163664	111382	124192	172354	92949.6	2.55339e+06	3.65194e+07	476554	6.41885e+06	5.19256e+06	575399	181010
Com_4536_neg	5-Hydroxyindole-2-carboxylic acid	C9 H7 N O3	177.042	2.403	176.035	No results	No results	Full match	3.18871	1.67297	0.0335691	0.8125	1.54796	up	3.63166e+07	1.13931e+07	5.19547e+06	5.29849e+06	6.75571e+06	2.77654e+06	4.17641e+06	2.06709e+06	6.77038e+06	1.3862e+06	3.28814e+06	1.2307e+06	4.73366e+06	1.85925e+06	1.41565e+06	2.51648e+06
Com_10491_pos	Spermine	C10 H26 N4	202.216	1.242	203.223	No results	No results	Full match	2.98881	1.57957	0.033887	0.796875	1.53834	up	865239	7.06563e+06	5.16843e+06	2.34237e+07	3.19819e+06	2.58094e+06	3.37883e+06	1.06001e+07	8.75444e+06	1.12196e+06	3.42064e+06	2.84448e+06	656537	694014	767178	571342
Com_2812_pos	Tetramethylpyrazine	C8 H12 N2	136.1	3.757	137.107	Full match	Partial match	No results	0.184171	-2.44088	0.0349554	0.84375	1.61564	down	5.01468e+06	7.18297e+06	7.9498e+06	4.59081e+06	7.73851e+06	3.32305e+06	3.65232e+06	5.32067e+06	5.38573e+06	1.53077e+08	1.7936e+07	1.37625e+07	7.38124e+06	3.09775e+07	6.95103e+06	7.6336e+06
Com_14304_neg	1-[4-mercapto-2-(2-methoxyphenyl)-6-methylpyrimidin-5-yl]ethan-1-one	C14 H14 N2 O2 S	274.08	3.823	273.073	Invalid mass	No match	No results	1.61917	0.695259	0.035865	0.828125	1.52052	up	5.69381e+06	4.43167e+06	2.22125e+06	2.87133e+06	1.39243e+06	3.13728e+06	2.767e+06	2.71651e+06	3.90089e+06	2.68214e+06	1.18149e+06	1.80561e+06	1.28294e+06	1.95673e+06	1.51986e+06	1.25316e+06
Com_5614_neg	Adenylocuccinic Acid	C14 H18 N5 O11 P	463.076	2.048	462.069	No results	No results	Full match	0.237189	-2.07589	0.036111	0.78125	1.52802	down	716509	3.11753e+06	451068	5.96508e+06	1.85035e+06	482754	2.94693e+06	2.82399e+06	717453	1.37407e+07	7.8483e+06	2.54545e+06	2.72475e+06	3.21109e+07	1.25047e+07	5.18984e+06
Com_7473_pos	KLK	C18 H37 N5 O4	387.277	5.866	388.284	Invalid mass	No results	No results	0.283936	-1.81636	0.03655	0.796875	1.57365	down	1.50923e+06	1.58497e+06	2.69715e+06	6.79701e+06	1.17253e+07	2.13861e+06	2.84943e+06	2.09735e+06	2.05494e+06	7.01965e+06	4.78697e+06	3.62959e+06	2.70785e+07	2.41471e+07	5.42983e+06	3.64383e+07
Com_1557_pos	Stearamide	C18 H37 N O	283.287	6.621	284.294	Full match	No results	No results	0.377094	-1.407	0.0375499	0.78125	1.54469	down	9.08355e+06	3.32427e+07	5.69283e+07	3.22654e+07	1.06615e+07	21746199	4.20564e+07	7.41092e+07	2.4803e+07	3.3649e+07	2.63962e+08	9.90037e+07	7.32483e+07	1.16841e+08	2.86409e+07	1.0262e+08
Com_2163_pos	PB-22 N-(4-Hydroxypentyl)-3-carboxyindole metabolite	C14 H17 N O3	229.11	6.398	230.117	Invalid mass	No results	No results	0.182552	-2.45362	0.037969	0.75	1.53865	down	6.86758e+06	1.17659e+07	2.35049e+07	1.78376e+07	2.89945e+07	5.51843e+06	16238334	1.07602e+07	1.12991e+07	1.8477e+08	1.38534e+07	1.76949e+07	6.4648e+07	2.59927e+08	1.43123e+07	9.89904e+07
Com_13440_pos	Octanedioic acid	C8 H14 O4	174.089	5.703	175.096	No results	No results	Full match	1.62829	0.703358	0.0382343	0.84375	1.58958	up	1.12564e+07	1.6043e+07	1.63846e+07	6.86494e+06	2.77376e+07	1.53228e+07	1.46687e+07	1.84199e+07	4.25148e+06	8.36594e+06	4.30958e+06	9.32766e+06	1.42857e+07	1.31837e+07	1.51835e+07	8.90275e+06
Com_24554_pos	Homoarginine	C7 H16 N4 O2	188.127	1.477	189.135	No results	No results	Full match	1.51988	0.603961	0.0384135	0.78125	1.56282	up	1.65296e+06	3.40234e+06	3.48096e+06	1.68549e+06	2.2659e+06	4.60557e+06	4.01017e+06	2.40559e+06	1.32901e+06	3.30295e+06	1.70308e+06	1.42714e+06	2.07231e+06	1.93902e+06	1.85768e+06	1.83642e+06
Com_203_pos	Hecogenin	C27 H42 O4	430.308	7.926	431.315	No results	Full match	No results	0.272671	-1.87477	0.0386728	0.8125	1.52605	down	5.21846e+08	1.09559e+08	1.92018e+08	2.5063e+08	2.59487e+08	544431531	2.55604e+08	2.24583e+08	2.59926e+08	4.47116e+08	7.16522e+08	2.01271e+08	1172131525	3885882116	3.52631e+08	1612875500
Com_122_neg	11(Z),14(Z)-Eicosadienoic Acid	C20 H36 O2	308.271	10.814	307.264	Full match	Partial match	No results	0.216422	-2.20808	0.0408503	0.796875	1.49785	down	1.91126e+08	3.7589e+07	2.64234e+08	1.10264e+08	3.6189e+07	7.7808e+07	1.35715e+08	7.64616e+07	4.07215e+07	3.84194e+08	1993697226	1.77846e+08	6.98552e+08	6.93148e+08	1.81821e+08	1.24338e+08
Com_13057_neg	Ala-trp	C14 H17 N3 O3	275.127	5.103	274.12	No results	No results	Full match	2.01534	1.01102	0.0410292	0.78125	1.52348	up	3.54895e+06	6.15996e+06	9.28455e+06	2.11631e+06	2.72933e+06	4.04651e+06	1.35881e+06	2.24805e+06	2.6229e+06	1.7987e+06	1.28734e+06	3.06894e+06	2.32484e+06	1.1561e+06	1.11401e+06	2.25356e+06
Com_17460_pos	2-Methylpentanedioic acid	C6 H10 O4	146.058	5.288	147.065	No results	No results	Full match	2.6021	1.37967	0.0417496	0.78125	1.63863	up	1.91267e+06	2.13102e+06	5.10009e+06	1.86891e+06	2.95944e+06	9.67139e+06	1.51774e+07	6.33577e+06	1.34737e+06	1.95264e+06	3.46494e+06	2.80897e+06	1.88478e+06	2.04312e+06	2.08285e+06	1.76929e+06
Com_1863_pos	2-methyl-1H-benzimidazole-5-carboxylic acid	C9 H8 N2 O2	176.058	3.255	177.066	Full match	No results	No results	0.0912883	-3.45343	0.0421065	0.796875	1.65774	down	5.56094e+06	5.19758e+06	5.85117e+06	6.06157e+06	8.14501e+06	3.45322e+06	3.56605e+06	5.41491e+06	2.99788e+07	1.10044e+07	2.14909e+08	1.78495e+08	6.83567e+06	2.44406e+07	3.93181e+06	4.18278e+06
Com_2630_pos	Adenosine	C10 H13 N5 O4	267.097	2.629	268.104	Full match	Full match	Full match	1.98414	0.988517	0.0422237	0.765625	1.46618	up	5.18251e+07	2.89666e+08	1.75995e+08	5.86513e+07	1.00644e+08	2.10045e+08	1.36728e+08	9.67843e+07	8.52956e+07	2.01317e+07	1.40829e+08	1.03497e+08	6.4347e+07	6.85302e+07	4.48306e+07	3.71847e+07
Com_165_pos	Solanidine	C27 H43 N O	397.334	5.612	398.342	Full match	Full match	No results	0.410603	-1.28418	0.0422948	0.765625	1.52487	down	3.65138e+08	5.88435e+08	9.24551e+06	3497543227	3.48324e+08	3.7821e+06	3.33544e+06	4.26039e+08	3.65825e+08	1714213079	2156854952	1568821322	5.1362e+08	3456293855	2774991147	2.15593e+08
Com_272_pos	Docosapentaenoic acid	C22 H34 O2	330.255	10.077	331.262	Full match	Full match	Full match	0.385609	-1.37479	0.0425143	0.796875	1.46603	down	5.12873e+08	3.88162e+07	4.89219e+08	2.61724e+08	5.69085e+07	8.66269e+07	195565510	3.21196e+08	1.31094e+08	8.7035e+08	1910421101	4.29651e+08	6.00247e+08	5.92069e+08	2.80806e+08	2.75833e+08
Com_15804_pos	5-methoxy-2-phenyl-4H-chromen-4-one	C16 H12 O3	274.062	5.588	275.069	Invalid mass	No results	No results	2.41374	1.27127	0.0425656	0.78125	1.52566	up	1.56905e+07	1.6981e+07	1.27709e+07	3.69319e+06	7.28065e+06	2.08577e+06	3.61324e+06	6.67186e+06	2.77521e+06	2.74985e+06	2.94866e+06	2.56068e+06	5.34633e+06	4.67031e+06	4.24782e+06	3.1993e+06
Com_3069_pos	Riboflavin	C17 H20 N4 O6	376.138	5.402	377.145	Full match	Full match	Full match	0.595726	-0.747279	0.0426256	0.765625	1.54055	down	1.58991e+07	9.5044e+07	2.50369e+07	8.40506e+07	1.13149e+08	5.90847e+07	2.89028e+07	1.00742e+07	5.02884e+07	72998785	8.59339e+07	8.15857e+07	1.07388e+08	1.04354e+08	1.00439e+08	1.20904e+08
Com_6620_neg	Flavin mononucleotide (FMN)	C17 H21 N4 O9 P	456.104	6.396	455.097	No results	Full match	Full match	1.61567	0.692133	0.0429154	0.75	1.58232	up	7.59147e+06	2.00334e+07	1.42287e+07	1.08682e+07	1.2728e+07	1.12732e+07	1.17311e+07	8.70304e+06	4.75474e+06	1.45045e+07	8.86417e+06	1.51254e+07	2.45856e+06	2.06529e+06	5.67075e+06	6.69081e+06
Com_4739_neg	Feruloyl Putrescine	C14 H20 N2 O3	264.147	5.215	263.14	No results	No results	Full match	1.97698	0.983299	0.042983	0.796875	1.46326	up	1.14889e+07	4.234e+07	7.71898e+06	9.59606e+06	1.94405e+07	2.01289e+07	9.96261e+06	6.84782e+06	2.04186e+07	4.00972e+06	9.08755e+06	7.79454e+06	4.85106e+06	6.63551e+06	7.86322e+06	3.84418e+06
Com_2192_pos	5-Hydroxyindole-3-acetic acid	C10 H9 N O3	191.058	5.555	192.066	Full match	Full match	Full match	2.61814	1.38854	0.0435122	0.765625	1.45617	up	2.62088e+08	8.85835e+07	2.03827e+08	2.50789e+07	4.22036e+07	3.25183e+07	6.13167e+07	1.12458e+08	2.64459e+07	1.01298e+08	1.21241e+07	6.21177e+07	2.89284e+07	3.87659e+07	8.99176e+06	3.76112e+07
Com_7814_neg	??-Estradiol	C18 H24 O2	272.177	7.063	271.17	No results	Full match	Full match	1.62929	0.704245	0.0437122	0.765625	1.50802	up	1.24008e+07	7.35345e+06	4.73303e+06	4.6494e+06	8.84411e+06	8.08036e+06	9.43625e+06	1.04277e+07	5.65047e+06	2.404e+06	1.23919e+06	3.84436e+06	2.88272e+06	1.00055e+07	3.56887e+06	1.08673e+07
Com_3256_neg	FAHFA (15:1/5:0)	C20 H36 O4	340.261	6.604	339.254	No results	Full match	No results	2.2129	1.14594	0.0443474	0.75	1.47745	up	2.04462e+07	2.26886e+07	2.52453e+07	1.06652e+07	2.66287e+07	6.19239e+07	3.42468e+07	7.75138e+07	2.65667e+07	4.95027e+06	3.18575e+07	3.0215e+07	1.29445e+06	6.65014e+06	1.38585e+07	1.08482e+07
Com_7539_pos	2,6-dimethoxy-N-(1-methyl-1H-pyrazol-5-yl)benzamide	C13 H15 N3 O3	261.112	5.327	262.119	Full match	No results	No results	2.45241	1.2942	0.0443928	0.703125	1.58161	up	5.32886e+07	4.01719e+07	5.26244e+07	1.20801e+07	2.54611e+07	9.40534e+06	1.07733e+07	5.91994e+07	1.92309e+07	1.2698e+07	1.06793e+07	9.99218e+06	1.18548e+07	1.40907e+07	1.5415e+07	1.32822e+07
Com_1200_neg	(??)11-HETE	C20 H32 O3	320.235	8.364	319.228	Full match	Partial match	Full match	0.412638	-1.27705	0.0448701	0.78125	1.50464	down	4.28619e+07	1.83644e+07	2.84419e+07	6.68802e+07	2.77591e+07	2.44775e+07	2.28185e+07	3.71602e+07	2.52238e+07	175741909	9.15616e+07	5.17785e+07	5.86193e+07	1.76741e+08	4.86655e+07	2.29986e+07
Com_12862_pos	2-(3,4-dimethoxyphenyl)-N-(4-morpholinophenyl)acetamide	C20 H24 N2 O4	356.17	6.092	357.178	Invalid mass	No results	No results	1.81805	0.862394	0.0453151	0.765625	1.45492	up	1.01032e+07	3.27379e+07	9.75357e+06	4.85441e+06	1.15937e+07	1.09454e+07	1.69707e+07	1.55428e+07	4.18539e+06	5.50908e+06	1.15645e+07	6.39164e+06	4.23123e+06	1.19177e+07	1.09268e+07	7.15393e+06
Com_3744_pos	8-Aminooctanoic acid	C8 H17 N O2	159.126	5.29	160.133	No results	No results	Full match	0.192945	-2.37374	0.0460865	0.84375	1.47475	down	1.54416e+06	2.60593e+06	4.55971e+06	1.4898e+06	6.6728e+06	5.84306e+06	7.97637e+06	4.58521e+06	1.27047e+06	1.06903e+08	8.90859e+06	1.26724e+07	8.49467e+06	2.01359e+07	6.48975e+06	1.79596e+07
Com_139_pos	N-Acetylhistamine	C7 H11 N3 O	153.09	1.48	154.097	Full match	Full match	Full match	0.281874	-1.82688	0.047154	0.8125	1.75817	down	5.49593e+07	9.46768e+08	2.13487e+08	5.47342e+07	1.09754e+08	1.05222e+08	8.23876e+07	9.44823e+08	3.97452e+08	4526768850	4.03139e+08	1301099257	7.19755e+08	1.13044e+08	1288364441	1.62645e+08
Com_3054_pos	(1R,2R)-trans-N-Boc-1,2-cyclohexanediamine	C11 H22 N2 O2	214.168	5.521	215.175	No results	No results	Full match	0.187183	-2.41748	0.0478665	0.828125	1.48269	down	6.19245e+06	7.09616e+06	5.55218e+06	3.41122e+06	6.16634e+06	2.99196e+06	2.15553e+06	1.94373e+07	2.43228e+06	1.3958e+08	2.371e+07	7.20488e+07	8.95399e+06	1.95375e+07	6.98715e+06	9.91252e+06
Com_9433_neg	(3-Methoxy-4-hydroxyphenyl)ethylene glycol sulfate	C9 H12 O7 S	264.03	5.045	263.023	No results	No results	Full match	0.545887	-0.873325	0.0479063	0.78125	1.48256	down	1.51905e+06	2.42109e+06	995504	7.44285e+06	2.52417e+06	843047	1.34052e+06	1.40486e+06	1.23989e+06	5.88069e+06	4.00171e+06	3.94671e+06	1.94327e+06	5.92469e+06	7.88824e+06	3.04825e+06
Com_9200_pos	22(S)-Hydroxycholesterol	C27 H46 O2	402.349	11.084	403.356	No results	No results	Full match	0.455429	-1.1347	0.0479725	0.796875	1.48927	down	4.52113e+06	6.20975e+06	7.76113e+06	6.56573e+06	1.03531e+07	5.42043e+06	6.16633e+06	9.47029e+06	4.01412e+06	6.65923e+06	2.62185e+07	9.22407e+06	1.99016e+07	3.32386e+07	1.38014e+07	1.09311e+07
Com_6698_pos	allantoate	C4H7N4O4-	175.121	1.276	176.128	No results	No results	Full match	2.37495	1.2479	0.0485406	0.828125	1.64405	up	5.97579e+07	7.43876e+06	2.42305e+07	8.83452e+06	3.93593e+07	6.37259e+07	2.24467e+07	1.97763e+07	6.14411e+06	2.29726e+07	7.07072e+06	6.7103e+06	1.74002e+07	2.21576e+07	1.48283e+07	6.11606e+06
Com_6327_pos	1-(2-methoxy-4-nitrophenyl)pyrrolidine	C11 H14 N2 O3	222.1	4.938	223.108	Full match	No results	Full match	2.35607	1.23638	0.0485474	0.765625	1.4836	up	1.23889e+07	9.63253e+07	1.6804e+07	1.21269e+07	1.87425e+07	1.26338e+07	1.28089e+07	1.81026e+07	1.95573e+07	1.37987e+07	9.90194e+06	1.35299e+07	6.72296e+06	8.97177e+06	7.54526e+06	4.83102e+06
Com_5235_pos	4-Pyridoxic acid	C8 H9 N O4	183.053	3.349	184.06	Full match	Full match	Full match	1.70993	0.77394	0.0486489	0.765625	1.50786	up	8.94423e+07	7.26909e+07	4.75405e+07	2.27373e+07	2.60011e+07	3.07431e+07	2.6693e+07	3.78847e+07	2.68954e+07	2.41896e+07	1.59643e+07	2.0756e+07	2.533e+07	3.41022e+07	3.03043e+07	2.93277e+07
Com_886_neg	methadone-d9	C21 H18 [2]H9 N O	317.955	1.155	316.948	Invalid mass	No results	No results	4.50622	2.17192	0.0487247	0.671875	1.43324	up	3.04004e+08	3.34512e+07	3.68344e+08	2.38153e+07	3.02801e+07	2.95178e+08	2.61344e+08	30191508	8.73937e+07	3.93471e+07	4.51413e+07	3.96829e+06	3.79053e+07	2.43813e+07	4.51926e+07	1.55042e+07
Com_21556_pos	NPK	C15 H27 N5 O5	339.19	3.988	340.198	Invalid mass	No results	No results	0.399154	-1.32498	0.048792	0.734375	1.45213	down	618446	514463	797647	1.90943e+06	703482	293678	710775	866849	1.21608e+06	1.71494e+06	4.90027e+06	4.1723e+06	558963	1.80242e+06	1.19394e+06	512001
Com_15613_pos	4-(cyclohexylmethyl)-6-(2-thienyl)-2,3-dihydropyridazin-3-one hydrate	C15 H18 N2 O S	296.098	3.863	297.106	Invalid mass	No results	No results	15.043	3.91102	0.0489927	0.734375	1.51193	up	4.89457e+06	2.27854e+07	9.62301e+06	148394	182187	1.33127e+07	1.6041e+07	266708	1.83033e+06	574153	763022	312285	539481	169737	158379	123409
Com_6308_pos	7-{[(2E)-3,7-dimethylocta-2,6-dien-1-yl]oxy}-2H-chromen-2-one	C19 H22 O3	298.156	7.061	299.163	Full match	No results	No results	1.66992	0.73978	0.0490608	0.78125	1.43139	up	6.85979e+07	4.71789e+07	2.3035e+07	2.60962e+07	4.06841e+07	4.60205e+07	5.53723e+07	1.84803e+07	3.41182e+07	1.60688e+07	8.29191e+06	2.87698e+07	1.46277e+07	2.36839e+07	2.50186e+07	4.43195e+07
Com_4474_pos	4-(4,5-dihydro-1H-imidazol-2-yl)-2,6-dimethylmorpholine hydrobromide	C9 H17 N3 O	183.137	5.302	184.144	Full match	No results	No results	3.09055	1.62787	0.0491547	0.765625	1.46933	up	7.41517e+07	7.05409e+07	6.75072e+07	2.25721e+07	2.87336e+07	1.11497e+07	1.23816e+07	167563932	2.05875e+07	1.79993e+07	6.80626e+06	8.67154e+06	1.64049e+07	3.27486e+07	2.4247e+07	1.96285e+07
Com_496_neg	Prostaglandin K1	C20 H32 O5	334.214	7.312	333.207	Invalid mass	Invalid mass	No match	0.498538	-1.00423	0.0496681	0.78125	1.46134	down	7.84386e+07	4.80476e+07	4.20146e+07	9.64078e+07	198172134	1.60739e+08	8.64693e+07	1.28805e+08	6.9253e+07	1.96068e+08	7.08047e+07	1.68609e+08	1.99282e+08	3.8082e+08	1.99577e+08	3.98698e+08
