# Supplementary material for: Identification of Gut Microbiome and Metabolites Associated with Acute Diarrhea in Cats
Source: Microbiol Spectr. 2023 Jul 10;11(4):e00590-23. doi: 10.1128/spectrum.00590-23 (PMC10434016; doi:10.1128/spectrum.00590-23)
Supplement: Supplemental file 5 — Table S5. Download spectrum.00590-23-s0006.xlsx, XLSX file, 0.01 MB [file spectrum.00590-23-s0006.xlsx]

## Sheet: Table S5
Table S5 All kegg enrichments
MapID	MapTitle	P	x	y	n	N	EnrichDirect	MetaIDs	kegg_cpd_id
map05032	Morphine addiction	0.00497044	2	2	20	277	Over	Adenosine; 4-Aminobutyric acid	cpd:C00212,cpd:C00334
map00100	Steroid biosynthesis	0.0272805	2	4	20	277	Over	Vitamin D2; Ergocalciferol	cpd:C05441,cpd:C05441
map04080	Neuroactive ligand-receptor interaction	0.0451448	4	20	20	277	Over	Prostaglandin F2??; Adenosine; 4-Aminobutyric acid; Octopamine	cpd:C00639,cpd:C00212,cpd:C00334,cpd:C04227
map04976	Bile secretion	0.0713236	4	23	20	277	Over	Spermine; Prostaglandin F2??; Glycocholic acid; Uric acid	cpd:C00750,cpd:C00639,cpd:C01921,cpd:C00366
map04072	Phospholipase D signaling pathway	0.0722022	1	1	20	277	Over	Prostaglandin F2??	cpd:C00639
map05133	GABAergic synapse	0.0722022	1	1	20	277	Over	Nicotinic acid	cpd:C00253
map04727	Pertussis	0.0722022	1	1	20	277	Over	4-Aminobutyric acid	cpd:C00334
map04024	cAMP signaling pathway	0.106717	2	8	20	277	Over	Adenosine; 4-Aminobutyric acid	cpd:C00212,cpd:C00334
map00760	Nicotinate and nicotinamide metabolism	0.131339	2	9	20	277	Over	Nicotinic acid; 4-Aminobutyric acid	cpd:C00253,cpd:C00334
map00740	Riboflavin metabolism	0.139434	1	2	20	277	Over	Riboflavin	cpd:C00255
map04979	Retrograde endocannabinoid signaling	0.139434	1	2	20	277	Over	Glycocholic acid	cpd:C01921
map05034	Estrogen signaling pathway	0.139434	1	2	20	277	Over	Adenosine	cpd:C00212
map04723	Cholesterol metabolism	0.139434	1	2	20	277	Over	4-Aminobutyric acid	cpd:C00334
map04915	Nicotine addiction	0.139434	1	2	20	277	Over	4-Aminobutyric acid	cpd:C00334
map05033	Alcoholism	0.139434	1	2	20	277	Over	4-Aminobutyric acid	cpd:C00334
map00230	Purine metabolism	0.184553	3	21	20	277	Over	Adenosine; Uric acid; allantoate	cpd:C00212,cpd:C00366,cpd:C00499
map04921	Valine, leucine and isoleucine biosynthesis	0.202021	1	3	20	277	Over	Prostaglandin F2α	cpd:C00639
map04022	cGMP-PKG signaling pathway	0.202021	1	3	20	277	Over	Adenosine	cpd:C00212
map04071	Sphingolipid signaling pathway	0.202021	1	3	20	277	Over	Adenosine	cpd:C00212
map04270	Vascular smooth muscle contraction	0.202021	1	3	20	277	Over	Adenosine	cpd:C00212
map05012	Oxytocin signaling pathway	0.202021	1	3	20	277	Over	Adenosine	cpd:C00212
map00290	Parkinson's disease	0.202021	1	3	20	277	Over	2-Isopropylmalic acid	cpd:C02504
map00410	beta-Alanine metabolism	0.211413	2	12	20	277	Over	Spermine; 4-Aminobutyric acid	cpd:C00750,cpd:C00334
map00750	Pyruvate metabolism	0.260267	1	4	20	277	Over	4-Pyridoxic acid	cpd:C00847
map04721	Vitamin B6 metabolism	0.260267	1	4	20	277	Over	4-Aminobutyric acid	cpd:C00334
map00620	Synaptic vesicle cycle	0.260267	1	4	20	277	Over	2-Isopropylmalic acid	cpd:C02504
map01100	Metabolic pathways	0.271209	17	199	20	277	Over	Spermine; L-Histidinol; trans-Zeatin; Prostaglandin F2??; Nicotinic acid; D-Alanyl-D-alanine; Adenosine; Indole; 4-Aminobutyric acid; Riboflavin; 2-Isopropylmalic acid; Vitamin D2; Ergocalciferol; Glycocholic acid; 4-Pyridoxic acid; Uric acid; allantoate	cpd:C00750,cpd:C00860,cpd:C00371,cpd:C00639,cpd:C00253,cpd:C00993,cpd:C00212,cpd:C00463,cpd:C00334,cpd:C00255,cpd:C02504,cpd:C05441,cpd:C05441,cpd:C01921,cpd:C00847,cpd:C00366,cpd:C00499
map00340	Histidine metabolism	0.295796	2	15	20	277	Over	L-Histidinol; N-Acetylhistamine	cpd:C00860,cpd:C05135
map00120	Primary bile acid biosynthesis	0.31446	1	5	20	277	Over	Glycocholic acid	cpd:C01921
map04924	Renin secretion	0.31446	1	5	20	277	Over	Adenosine	cpd:C00212
map00400	Phenylalanine, tyrosine and tryptophan biosynthesis	0.364867	1	6	20	277	Over	Indole	cpd:C00463
map04923	Regulation of lipolysis in adipocytes	0.364867	1	6	20	277	Over	Adenosine	cpd:C00212
map00650	Butanoate metabolism	0.411741	1	7	20	277	Over	4-Aminobutyric acid	cpd:C00334
map04726	Serotonergic synapse	0.455315	1	8	20	277	Over	Prostaglandin F2??	cpd:C00639
map04742	Taste transduction	0.495812	1	9	20	277	Over	4-Aminobutyric acid	cpd:C00334
map01210	2-Oxocarboxylic acid metabolism	0.533438	1	10	20	277	Over	2-Isopropylmalic acid	cpd:C02504
map00480	Alanine, aspartate and glutamate metabolism	0.568387	1	11	20	277	Over	Spermine	cpd:C00750
map00590	Glutathione metabolism	0.568387	1	11	20	277	Over	Prostaglandin F2??	cpd:C00639
map04974	Arachidonic acid metabolism	0.568387	1	11	20	277	Over	Indole	cpd:C00463
map01040	Biosynthesis of unsaturated fatty acids	0.568387	1	11	20	277	Over	Docosapentaenoic acid	cpd:C16513
map00250	Protein digestion and absorption	0.568387	1	11	20	277	Over	4-Aminobutyric acid	cpd:C00334
map00380	Tryptophan metabolism	0.600839	1	12	20	277	Over	Indole	cpd:C00463
map00330	Arginine and proline metabolism	0.635987	2	19	20	277	Over	Spermine; 4-Aminobutyric acid	cpd:C00750,cpd:C00334
map01230	Biosynthesis of amino acids	0.654852	2	21	20	277	Over	L-Histidinol; 2-Isopropylmalic acid	cpd:C00860,cpd:C02504
map04913	Ovarian steroidogenesis	1	1	13	20	277	Over	Prostaglandin F2??	cpd:C00639
